# Supplementary material for: Ruthenium–Cyclopentadienyl–Cycloparaphenylene Complexes: Sizable Multicharged Cations Exhibiting High DNA-Binding Affinity and Remarkable Cytotoxicity
Source: Molecules. 2024 Jan 19;29(2):514. doi: 10.3390/molecules29020514 (PMC10818589; doi:10.3390/molecules29020514)
Supplement: Supplementary file 1 [file molecules-29-00514-s001.zip]

Archive with 1 entries (1 files):
- molecules-2809969-supplementary.pdf
